# Supplementary material for: Remote Management of Patients with Cardiac Implantable Electronic Devices during the COVID-19 Pandemic
Source: J Cardiovasc Dev Dis. 2023 May 14;10(5):214. doi: 10.3390/jcdd10050214 (PMC10219157; doi:10.3390/jcdd10050214)
Supplement: Supplementary file 1 [file jcdd-10-00214-s001.zip]

Archive with 1 entries (1 files):
- jcdd-2381506-supplementary.pdf
